# Supplementary material for: Total Synthesis of 8-Hydroxy-dihydroergotamine, the Major Human Metabolite of Dihydroergotamine
Source: Molecules. 2026 May 6;31(9):1547. doi: 10.3390/molecules31091547 (PMC13164584; doi:10.3390/molecules31091547)
Supplement: Supplementary file 1 [file molecules-31-01547-s001.zip]

Archive with 1 entries (1 files):
- molecules-4240982-supplementary.pdf
